# Supplementary material for: L-Selectin/CD62L Is a Key Driver of Non-Alcoholic Steatohepatitis in Mice and Men
Source: Cells. 2020 Apr 29;9(5):1106. doi: 10.3390/cells9051106 (PMC7290433; doi:10.3390/cells9051106)
Supplement: Supplementary file 1 [file cells-09-01106-s001.zip]

Archive with 2 entries (2 files):
- cells-779835 non pub mat.pdf
- cells-779835 supplementary resubmitted.pdf
